# Supplementary material for: Characterization of the vaginal microbiome of postmenopausal patients receiving chemoradiation for locally advanced cervical cancer
Source: JCI Insight. 2025 Feb 4;10(6):e176839. doi: 10.1172/jci.insight.176839 (PMC11949058; doi:10.1172/jci.insight.176839)
Supplement: Supplemental tables 1-3 [file jciinsight-10-176839-s022.xls]

## Sheet: Supplemental Table 1
Patient	Time Point	Prevotella	Anaerococcus	Porphyromonas	Peptoniphilus	Gardnerella	Corynebacterium	Streptococcus	Fusobacterium	Dialister	Finegoldia	Bacteroides	Lachnospiraceae_unclassified	Clostridiales_unclassified	Campylobacter	Lactobacillaceae_unclassified	Bacteria_unclassified	Metamycoplasma	Fenollaria	Peptostreptococcus	Ureaplasma	Fannyhessea	Ruminococcaceae_unclassified	Parvimonas	Escherichia.Shigella	Bacteroidales_unclassified	Megasphaera	Ezakiella	Moryella	Sneathia	Staphylococcus	Firmicutes_unclassified	Leptotrichiaceae_unclassified	Peptococcus	Peptoniphilaceae_unclassified	Lactobacillus	Schaalia	Varibaculum	Fastidiosipila	Veillonella	Blautia	Criibacterium	Muribaculaceae_unclassified	Aerococcus	Arcanobacterium	Mycobacteriales_unclassified	Helcococcus	Mobiluncus	Veillonellaceae_unclassified
13	T1	0.228383	0.12782	0.00657895	0.0197368	0.0206767	0	0.0404135	0	0.0178571	0.0169173	0	0	0	0	0	0.00093985	0	0.0018797	0.031015	0.161654	0.125	0	0.00093985	0	0	0.0554511	0.00093985	0.00093985	0	0	0	0	0.00093985	0	0.0075188	0.0018797	0	0	0	0	0	0	0	0	0	0	0	0.00093985
13	T2	0.24906	0.0018797	0.0018797	0.00093985	0.00845865	0.0018797	0.00093985	0	0.0930451	0	0	0	0	0	0	0	0	0	0	0.150376	0.120301	0	0	0	0	0.0780075	0	0	0	0	0.00093985	0	0	0	0.0150376	0	0	0	0	0	0.0018797	0	0	0	0	0	0	0.00281955
13	T3	0.237782	0.00657895	0.00093985	0.00093985	0.0103383	0.0018797	0.0037594	0	0.0253759	0.00093985	0	0	0	0.00093985	0.00093985	0.00093985	0.00093985	0.0018797	0	0.201128	0.0968045	0	0.00093985	0	0.00093985	0.0986842	0	0	0	0	0	0.00093985	0	0	0.0131579	0	0.00093985	0	0	0	0	0	0	0	0	0	0	0.0018797
15	T1	0.0225564	0.0573308	0.0507519	0.0291353	0	0	0.0056391	0.0234962	0.00281955	0.0093985	0	0.00469925	0.0018797	0.0545113	0.0093985	0.00657895	0	0.0018797	0	0.12218	0	0	0	0	0.00093985	0	0.0075188	0	0	0	0	0	0.00093985	0	0.559211	0.0018797	0.00469925	0.00657895	0	0	0	0.0037594	0	0	0	0	0.00093985	0
2	T1	0.0037594	0.125	0.407895	0.166353	0	0	0	0	0	0.0413534	0.0018797	0	0	0.0911654	0	0	0	0.00093985	0	0	0	0	0	0	0	0	0.0338346	0	0	0	0	0.00093985	0.00093985	0.00469925	0.0018797	0	0.00469925	0	0	0	0.00093985	0	0	0	0	0	0	0
2	T2	0.217105	0.0441729	0.226504	0.018797	0.00093985	0	0.0018797	0.142857	0	0.0103383	0.0432331	0.0103383	0.0018797	0.0131579	0	0	0	0	0.0592105	0	0	0	0.0253759	0	0	0	0.00093985	0	0.0018797	0	0	0	0.0018797	0	0	0	0	0	0.00093985	0	0	0	0	0.00093985	0	0	0	0
2	T3	0.169173	0.0347744	0.25094	0.0272556	0.00093985	0	0	0.224624	0.0610902	0	0.0037594	0	0	0.0592105	0	0	0	0.00093985	0.0225564	0	0	0	0.037594	0	0	0	0	0	0	0	0	0	0.00469925	0	0.00093985	0	0.00093985	0	0	0	0.00093985	0	0	0.0150376	0	0	0.0056391	0
20	T1	0.075188	0.0432331	0.172932	0.093985	0.0169173	0	0	0.0018797	0.0319549	0.0385338	0.00093985	0.0131579	0	0.0131579	0	0.0018797	0	0.0648496	0.0845865	0	0.0075188	0	0.0018797	0	0.0131579	0.0056391	0	0	0.0018797	0	0	0.0921053	0.00093985	0	0	0.00281955	0	0	0	0	0.0093985	0.0930451	0	0.00093985	0	0	0.0018797	0
20	T2	0.198308	0.0432331	0.193609	0.0169173	0.0056391	0	0	0	0.0178571	0.0112782	0	0.0056391	0.00657895	0.00845865	0	0.00281955	0.037594	0.012218	0.0338346	0	0.0075188	0	0.0037594	0	0.031015	0.0404135	0.0037594	0	0.0253759	0	0.0140977	0.109962	0.00093985	0	0.00093985	0.00281955	0	0	0	0	0.00845865	0.0733083	0	0.00093985	0	0	0.00281955	0
20	T3	0.149436	0.0516917	0.223684	0.018797	0.031015	0	0	0	0.0150376	0.0093985	0	0.012218	0.0103383	0.0253759	0	0.00093985	0.0704887	0.0056391	0.0253759	0	0.0140977	0	0	0.00093985	0.00469925	0.0723684	0.0018797	0	0.0300752	0	0.0140977	0.0667293	0.00281955	0	0.00093985	0.00281955	0	0	0	0	0.0093985	0.0798872	0	0.00281955	0	0	0.00281955	0.00469925
20581	T1	0.162594	0.0554511	0.00469925	0.131579	0	0.0366541	0.0018797	0.049812	0.0169173	0.0845865	0.0328947	0.0131579	0	0.0272556	0	0	0	0	0.0018797	0	0	0	0.00093985	0.00093985	0	0.0281955	0	0	0	0.0404135	0	0	0	0	0.0018797	0	0.00281955	0	0.140038	0.00281955	0	0.0413534	0	0.00093985	0	0.0018797	0.0103383	0
20633	T1	0.0075188	0.182331	0.103383	0.108083	0	0.151316	0.0526316	0	0.0018797	0.139098	0.00093985	0	0.0075188	0.0357143	0	0.0112782	0	0.00657895	0.0093985	0	0	0.00281955	0	0.00281955	0	0	0.012218	0	0	0.0103383	0	0	0.0075188	0.0169173	0	0	0.0056391	0	0	0	0	0	0	0	0	0.00093985	0.00281955	0
20633	T3	0.0169173	0.0855263	0.0150376	0.0281955	0	0.156015	0.109962	0.00093985	0.00093985	0.0892857	0.00093985	0	0	0	0	0.00281955	0	0	0.00093985	0	0	0	0	0.0018797	0	0	0.0056391	0	0	0	0	0	0.00281955	0	0.00093985	0.0018797	0	0	0	0	0	0	0	0	0	0	0.0018797	0
21	T1	0.0601504	0.0610902	0.0526316	0.0892857	0.00281955	0.0197368	0.00093985	0.0169173	0.0140977	0.0488722	0.0093985	0	0	0.0338346	0.00093985	0	0	0.0169173	0.00845865	0	0	0.00469925	0.0037594	0.297932	0	0	0.018797	0.0056391	0	0.0037594	0	0	0.0159774	0.0018797	0	0	0.102444	0.0037594	0	0	0.0018797	0.00093985	0	0.0018797	0	0	0.0366541	0
21	T2	0.0056391	0.0037594	0.0018797	0.0037594	0.0018797	0.0601504	0	0.00469925	0	0.0018797	0.0018797	0.0018797	0	0.00093985	0	0	0	0.0018797	0.00093985	0	0	0	0	0.847744	0.0018797	0.0018797	0	0	0	0.00281955	0	0.0018797	0	0	0.0037594	0	0	0	0	0	0	0.00093985	0	0	0.0018797	0	0	0
21	T3	0.00281955	0.0234962	0.0056391	0	0	0.0197368	0	0.0018797	0.00469925	0.0093985	0	0	0	0.00093985	0.0018797	0	0.00093985	0	0.00093985	0	0.00093985	0	0	0.485902	0.0037594	0	0	0.0018797	0.00093985	0.0103383	0	0.00093985	0	0	0.181391	0	0	0	0.0958647	0	0	0	0.00093985	0	0	0	0	0
24	T1	0.0385338	0.112782	0.113722	0.157895	0.00093985	0.0253759	0.018797	0.0093985	0.0075188	0.00281955	0.0093985	0.0103383	0.0366541	0.049812	0	0.018797	0	0.0272556	0	0	0.00093985	0.0451128	0.00281955	0	0.00469925	0.00093985	0.0234962	0.0018797	0.00093985	0	0.0169173	0	0.00281955	0.0460526	0.00093985	0.00093985	0.0075188	0.0037594	0	0.00657895	0	0	0	0.00281955	0	0.00657895	0	0.0018797
24	T2	0.24906	0.00281955	0.0018797	0.222744	0	0.00093985	0.226504	0.12688	0.00093985	0.00093985	0.012218	0	0	0.00281955	0	0	0.00093985	0	0	0	0	0	0.118421	0	0	0	0	0	0	0.00093985	0	0	0.00469925	0.00093985	0	0	0	0.00093985	0	0	0	0	0	0	0	0	0	0
24	T3	0.195489	0.0056391	0.0112782	0.139098	0	0.00093985	0.203008	0.287594	0	0.0018797	0.0526316	0	0.00281955	0	0	0	0	0.00093985	0	0	0	0	0.0366541	0	0	0	0	0	0	0	0	0	0.0140977	0.0018797	0	0.00093985	0.0018797	0	0	0	0	0	0	0	0	0	0.00093985	0
25	T1	0.12782	0.0479323	0.224624	0.0639098	0	0	0.00093985	0.141917	0.0169173	0.00469925	0.0272556	0.0018797	0	0.132519	0	0	0	0.0554511	0.0244361	0	0	0	0.00093985	0	0.00281955	0	0.0018797	0.012218	0	0	0.00093985	0	0.00281955	0	0	0.018797	0.0018797	0	0.00093985	0	0	0	0	0	0	0	0.0018797	0
25	T2	0.114662	0.12218	0.253759	0.0601504	0	0.00093985	0.0018797	0.162594	0.0319549	0.0037594	0	0	0	0.106203	0	0	0	0.0169173	0.0394737	0	0	0	0	0	0	0	0	0	0	0	0	0	0.00093985	0	0	0.0075188	0.00093985	0	0	0	0	0	0	0	0	0	0	0
25	T3	0.158835	0.0648496	0.241541	0.0582707	0	0	0.00093985	0.104323	0.0488722	0	0	0	0	0.105263	0	0	0	0.0169173	0.0667293	0	0	0	0	0	0	0	0	0.0216165	0	0	0	0	0	0	0	0.00469925	0	0	0	0	0	0	0	0.00093985	0	0	0	0
27	T1	0.0056391	0.0169173	0.0056391	0.790414	0	0.118421	0	0	0.0018797	0.0216165	0.00657895	0.00093985	0.00093985	0.00093985	0	0	0	0.0075188	0	0	0	0.0018797	0	0	0	0	0.00093985	0	0	0.0093985	0	0	0.00093985	0	0	0	0	0	0	0.00093985	0	0	0	0	0.00093985	0	0	0
27	T2	0.368421	0.093985	0.0676692	0.0507519	0	0.0112782	0.0432331	0	0.0592105	0.0131579	0.00093985	0	0.0037594	0.0639098	0	0	0	0.0930451	0	0	0	0.00093985	0	0	0.0093985	0	0.0093985	0.0479323	0	0	0	0	0.00093985	0	0	0.0206767	0	0	0	0	0	0	0	0.0018797	0	0.00093985	0	0
27	T3	0.321429	0.217105	0.0093985	0.0422932	0	0.0479323	0.18891	0	0.0234962	0.0385338	0	0	0	0.0037594	0	0	0	0.00469925	0	0	0	0	0	0	0	0	0.00093985	0.0037594	0	0.00093985	0	0	0.00469925	0	0	0.0394737	0	0	0	0	0.00281955	0	0	0.00093985	0	0.0018797	0	0
3	T1	0.177632	0.0836466	0.140038	0.0281955	0.00093985	0.00093985	0.0075188	0.316729	0.0150376	0.0018797	0.0704887	0.00093985	0	0.031015	0	0	0	0.0037594	0	0.00657895	0	0	0.0319549	0	0	0	0.00093985	0.00093985	0	0	0	0	0	0	0	0.00281955	0.00093985	0.00093985	0	0.00093985	0	0	0	0.00093985	0	0	0.00281955	0
3	T2	0.100564	0.108083	0.197368	0.0263158	0.0018797	0.0018797	0.0056391	0.278195	0.0253759	0.00093985	0.0704887	0.00469925	0.00281955	0.0601504	0	0	0	0.00469925	0	0.0103383	0.00093985	0	0.0263158	0	0	0.00093985	0	0	0	0	0	0	0	0	0	0	0.00093985	0	0	0	0	0	0	0	0	0	0.00469925	0
3	T3	0.12782	0.0432331	0.200188	0.0639098	0	0.00093985	0	0.265038	0.0479323	0	0.0394737	0.00281955	0	0.0629699	0	0.00093985	0	0.0056391	0	0.018797	0	0	0.0150376	0	0	0	0	0	0	0	0	0	0	0	0	0.00093985	0	0	0	0	0.00093985	0	0	0	0	0	0.0075188	0
34	T1	0.18797	0.068609	0.0545113	0.0864662	0.00093985	0.0197368	0.00093985	0.00093985	0.0357143	0.0075188	0	0.0789474	0.0216165	0.056391	0	0.0432331	0	0.0864662	0.00093985	0.00281955	0	0	0	0.00093985	0.0093985	0	0.0216165	0	0.00093985	0	0.0234962	0	0.0112782	0.0037594	0	0.0037594	0.0131579	0.00845865	0	0	0	0.0883459	0	0.00469925	0	0	0.0159774	0
34	T2	0.0253759	0.31203	0.0018797	0.174812	0.0056391	0.00657895	0.00093985	0	0.0018797	0.142857	0.00657895	0.00281955	0.0075188	0.0601504	0	0	0	0.0366541	0.00093985	0.00093985	0.00093985	0.00281955	0	0	0.00093985	0.00093985	0.0413534	0	0.00093985	0	0.00469925	0.00093985	0.0075188	0.00093985	0	0.100564	0.00281955	0.00845865	0	0	0	0.0018797	0	0	0	0.00093985	0	0
6	T1	0.00281955	0.00093985	0	0.0018797	0.0018797	0.0037594	0.00281955	0	0	0	0.00093985	0	0	0.00093985	0	0	0	0	0	0.945489	0	0	0	0	0	0	0	0	0	0	0	0	0	0	0.0075188	0.00093985	0	0	0	0	0	0	0	0	0	0	0	0
6	T2	0.00469925	0.0075188	0	0.00469925	0.0253759	0.0253759	0.0507519	0	0	0.00281955	0	0	0.00093985	0.00093985	0.0018797	0	0	0.00093985	0	0.633459	0	0	0.0075188	0	0	0	0.00281955	0	0	0.0018797	0	0	0	0	0.196429	0.0018797	0	0	0.0131579	0	0	0	0	0	0	0	0	0
6	T3	0.164474	0.0244361	0.136278	0.0432331	0.00093985	0	0.018797	0.184211	0.031015	0	0.0864662	0.00093985	0	0	0	0	0	0	0.0488722	0.0554511	0	0	0.0291353	0	0.0657895	0	0.0131579	0.0385338	0	0	0	0	0.012218	0	0.00093985	0.0159774	0	0.00093985	0	0	0.00093985	0	0	0	0	0.0075188	0	0
7	T1	0.207707	0.134398	0.0648496	0.121241	0.0958647	0.0244361	0.0479323	0.00281955	0.0197368	0.129699	0	0	0.0018797	0.0159774	0.00093985	0.00093985	0	0	0	0.018797	0	0	0	0	0.0338346	0	0.00281955	0.0037594	0.0018797	0	0	0	0	0.00093985	0.0281955	0.00093985	0.0075188	0.00093985	0	0	0	0	0.0150376	0	0	0.00281955	0.0018797	0
7	T2	0.227444	0.142857	0.075188	0.0968045	0.012218	0	0.0328947	0.00469925	0.0140977	0.18515	0	0	0.00281955	0.0159774	0.00093985	0	0	0	0.0093985	0.00093985	0.00093985	0	0.0075188	0	0.0610902	0	0	0.0253759	0.0018797	0	0	0.0018797	0	0.00093985	0.0037594	0	0	0	0.00093985	0	0	0.0112782	0	0	0	0	0	0
7	T3	0.12782	0.0582707	0.0056391	0.0404135	0.268797	0	0.00281955	0	0.0093985	0.00657895	0.00093985	0.00093985	0	0.0357143	0.0037594	0	0	0	0.0159774	0.00657895	0	0	0.0056391	0.00093985	0.0093985	0	0	0	0	0.00093985	0	0	0	0	0.367481	0	0	0	0	0	0	0.0093985	0.0150376	0	0	0	0	0
8	T1	0.118421	0.178571	0.384398	0.130639	0	0.00093985	0.0018797	0.0037594	0	0.0169173	0.00093985	0	0	0	0	0	0	0.154135	0.00093985	0.00093985	0	0	0	0	0	0	0	0	0	0	0	0	0.00469925	0	0	0.0018797	0	0	0	0	0	0	0	0	0	0	0	0
848746	T1	0.239662	0.196429	0.0347744	0.093985	0	0.0366541	0.0610902	0.00469925	0.0949248	0.0178571	0.0056391	0.00093985	0.0018797	0.0460526	0	0	0	0.00469925	0.00093985	0	0	0	0	0.00093985	0.0056391	0	0.0140977	0.0197368	0	0.0037594	0	0	0	0.00093985	0.0018797	0.00281955	0.00093985	0.0018797	0	0	0	0	0	0.0648496	0	0	0.0056391	0.00469925
848746	T3	0.0516917	0.101504	0.075188	0.0582707	0	0.347744	0.0413534	0.00657895	0.0169173	0.0206767	0.00469925	0	0.00845865	0.0366541	0	0.0018797	0	0.0056391	0	0.0018797	0	0	0	0.00093985	0.0159774	0	0.00657895	0.00281955	0	0.0347744	0.00093985	0	0.00469925	0.00657895	0	0.00093985	0.00093985	0.00845865	0	0	0	0	0.00093985	0.0178571	0.00093985	0.0357143	0.0018797	0.00281955
848914	T1	0.0093985	0.0216165	0.00657895	0.0328947	0	0.454887	0.203947	0	0.00657895	0.0319549	0.00093985	0.0018797	0.0037594	0.00657895	0	0	0	0.0037594	0	0	0	0.00281955	0.00093985	0.00093985	0	0	0.0018797	0.0018797	0	0.0601504	0	0	0	0	0.00093985	0.00093985	0.0169173	0	0	0.00281955	0	0	0	0	0.0018797	0	0	0
848915	T1	0.0968045	0.018797	0.242481	0.0949248	0	0.00093985	0.00657895	0.0018797	0.0601504	0.0037594	0.00281955	0.0131579	0.0291353	0.0300752	0	0	0	0.0507519	0	0	0	0.00093985	0	0	0	0	0.018797	0.175752	0	0.00093985	0.0131579	0	0.00469925	0.00093985	0	0.00845865	0	0.0178571	0	0	0	0	0	0.0253759	0	0.0018797	0.0056391	0
848915	T3	0.108083	0.0338346	0.332707	0.0808271	0	0.0319549	0.0037594	0.0093985	0.0657895	0.00469925	0.0075188	0.0140977	0.0263158	0.0140977	0	0.00093985	0	0.068609	0	0	0.00093985	0.0018797	0	0	0	0	0.0169173	0.0657895	0	0	0.0112782	0	0.00845865	0.00093985	0	0.00281955	0.00093985	0	0	0	0	0	0	0.00093985	0	0.00093985	0.0075188	0
853562	T1	0.202068	0.0197368	0.244361	0.109962	0	0.00093985	0.012218	0	0.0516917	0.0018797	0.0112782	0	0	0	0	0	0.0018797	0	0.0902256	0.00093985	0	0	0	0.0394737	0	0	0.0169173	0	0	0.0037594	0	0	0.0216165	0.00093985	0.0037594	0.0366541	0	0.0319549	0	0	0	0	0	0.00093985	0	0	0	0
853562	T3	0.24812	0	0.0855263	0.0234962	0	0	0.0272556	0	0.012218	0	0.00281955	0	0.00093985	0	0	0	0.00469925	0	0.0075188	0	0	0	0.0018797	0.150376	0.00093985	0	0.0056391	0	0	0	0	0	0.00093985	0	0.0328947	0.0780075	0	0.210526	0	0	0	0	0	0.0075188	0	0	0	0
853690	T3	0.0582707	0.0037594	0	0	0	0.0150376	0.329887	0.00093985	0	0.00093985	0	0	0	0.0018797	0	0	0	0	0.00093985	0	0	0	0	0.0610902	0	0	0	0	0	0.00093985	0	0	0	0	0.0056391	0	0	0	0.0018797	0	0	0	0.00093985	0	0	0	0	0
854740	T1	0.0526316	0.00845865	0.00469925	0.00845865	0.00469925	0.00093985	0.24718	0.0075188	0.0178571	0.00093985	0	0	0	0	0	0	0.0789474	0.00469925	0.0216165	0	0	0	0	0.00281955	0	0	0	0.00281955	0.00093985	0.0018797	0	0	0.00093985	0	0.00281955	0	0	0	0	0	0	0	0	0	0.00093985	0	0	0
854740	T3	0.0422932	0.00093985	0.00093985	0.00093985	0.0018797	0	0.206767	0	0.00281955	0	0	0	0	0	0	0	0.461466	0	0.00469925	0	0	0	0	0	0	0	0	0.00093985	0.00093985	0	0	0	0	0	0.00469925	0.00093985	0	0	0	0	0	0	0	0	0	0	0	0
854828	T1	0.103383	0.0169173	0.256579	0.0112782	0	0.0018797	0.00093985	0.0328947	0.0733083	0.0112782	0.0629699	0.00281955	0.0413534	0.0479323	0	0.0281955	0	0.0018797	0.0385338	0	0	0.0018797	0	0.00093985	0.0140977	0	0.0103383	0.0667293	0	0	0.0206767	0	0.0037594	0	0	0.00093985	0	0.00093985	0	0	0.0263158	0	0	0.00281955	0	0	0.0272556	0
854828	T3	0.156955	0.0178571	0.184211	0.0206767	0	0.00093985	0.0018797	0.0404135	0.0648496	0.0112782	0.0347744	0.0037594	0.0394737	0.0178571	0	0.0357143	0	0.0037594	0.0319549	0	0	0.0056391	0	0	0.0394737	0	0.0300752	0.0648496	0	0	0.0244361	0	0.00093985	0	0	0	0	0	0	0	0	0	0	0.00093985	0	0	0.0018797	0
856677	T1	0.0225564	0.0676692	0.0667293	0.0234962	0	0.0131579	0	0.430451	0.0056391	0.0037594	0	0.00657895	0.00281955	0.0093985	0	0.00093985	0	0.0056391	0.197368	0	0	0	0	0	0	0	0.00845865	0	0	0	0	0	0.0075188	0.0018797	0	0	0.0169173	0.0018797	0	0	0	0	0	0	0	0	0.0131579	0
856677	T3	0.0178571	0.0093985	0.0855263	0.129699	0	0.068609	0.214286	0	0.031015	0.0432331	0.0789474	0.0018797	0	0.00657895	0	0	0	0	0.0573308	0	0	0	0.0789474	0	0	0	0.0018797	0	0	0	0	0	0	0	0.0018797	0	0.00657895	0	0.012218	0	0	0	0	0	0.00093985	0	0.00093985	0
857890	T1	0.0018797	0.0037594	0.0056391	0.00093985	0	0.00845865	0.0582707	0.00093985	0	0.854323	0.00093985	0	0.00093985	0	0	0	0.00093985	0	0.0018797	0	0	0.0018797	0.0018797	0	0	0.0018797	0	0.00281955	0	0	0	0	0	0	0	0.00093985	0	0	0	0	0	0	0	0	0	0	0	0
857890	T3	0.0695489	0.0601504	0.0018797	0.0225564	0.0037594	0.259398	0.347744	0.0347744	0.0103383	0.0545113	0.0056391	0.0018797	0	0	0	0	0.00093985	0.0018797	0.0037594	0	0	0.0037594	0.00093985	0.00281955	0	0	0	0.00093985	0	0.0037594	0	0	0	0.00093985	0.00093985	0	0	0	0	0.0075188	0.00281955	0	0	0	0.00281955	0	0	0
858268	T1	0.0018797	0.0234962	0.00469925	0.885338	0.00093985	0.0206767	0.0018797	0.00281955	0	0.0093985	0	0	0	0.00093985	0	0	0	0	0	0	0	0	0	0	0	0	0	0	0	0.0319549	0	0.00093985	0.0037594	0	0.0018797	0	0	0.00093985	0	0	0	0	0	0	0.00093985	0	0	0
858363	T1	0.115602	0.0178571	0.0244361	0.457707	0	0.0798872	0.00093985	0.00469925	0.00281955	0.0300752	0.00469925	0	0.00093985	0	0	0	0	0.00469925	0.00093985	0	0	0	0.207707	0	0	0.00093985	0.00093985	0	0	0.00093985	0	0	0	0	0	0.00093985	0	0	0	0	0	0	0	0	0	0	0	0
858363	T3	0.0112782	0.0808271	0.0479323	0.0404135	0.0018797	0.351504	0.0300752	0.00469925	0.0037594	0.0657895	0.0112782	0.00281955	0.0018797	0	0	0	0	0	0	0.00093985	0.00093985	0.0075188	0	0	0	0.00093985	0.0018797	0	0.00093985	0.0169173	0	0	0.00281955	0.0018797	0.0018797	0	0	0	0.0150376	0.0328947	0.00093985	0	0.00093985	0	0.00093985	0.037594	0	0
[truncated: 168 more columns]

## Sheet: Supplemental Table 2
Taxa	p-value	Bonferonni adjusted p-value
Prevotella	0.354	1
Porphyromonas	0.486	1
Peptoniphilus	0.354	1
Anaerococcus	0.954	1
Fusobacterium	0.046	0.966
Streptococcus	0.977	1
Corynebacterium	0.619	1
Ureaplasma	0.33	1
Finegoldia	0.543	1
Escherichia.Shigella	0.115	1
Bifidobacteriaceae_unclassified	0.674	1
Lactobacillus	0.899	1
Campylobacter	0.64	1
Dialister	0.838	1
Peptostreptococcus	0.371	1
Fenollaria	0.54	1
Bacteroides	0.659	1
Metamycoplasma	0.724	1
Parvimonas	0.746	1
Moryella	0.85	1
Gardnerella	0.442	1

## Sheet: Supplemental Table 3
PatientID	Age	Race	High Risk HPV	Histology	FIGO 2018 Stage	Lymph Node Involvement
13	52	Caucasian	Positive	Squamous	IIB	None
854740	52	Black	Negative	Squamous	IIIC1	Pelvic
6	52	Caucasian	Positive	Squamous	IIIC1	Pelvic
853562	54	Caucasian	Positive	Squamous	IIIC1	Pelvic
857890	58	Black	Positive	Squamous	IIIC1	Pelvic
854828	60	Caucasian	Positive	Squamous	IIB	None
27	61	Caucasian	Positive	Squamous	IVA	None
20633	61	Caucasian	Positive	Squamous	IIIC2	Aortic
853690	63	Caucasian	Positive	Squamous	IIIC1	Pelvic
858268	65	Caucasian	Positive	Squamous	IIIC2	Aortic
856677	68	Caucasian	Positive	Squamous	IIIC2	Aortic
24	70	Caucasian	Positive	Squamous	IB3	None
20581	70	Asian	NA	Small Cell	IIIA	None
3	72	Caucasian	Positive	Squamous	IIIB	None
8	73	Asian	Positive	Squamous	IIIB	None
858363	76	Caucasian	Positive	Squamous	IIIC2	Aortic
848915	61	Caucasian	Positive	Squamous	IIIC1	Pelvic
848746	62	Caucasian	Positive	Adenocarcinoma	IB3	None
848914	67	Caucasian	NA	Squamous	IB3	None
25	54	Caucasian	Positive	Squamous	IIIC2	Aortic
7	56	Caucasian	Positive	Squamous	IIIC2	Aortic
20	56	Caucasian	Positive	Squamous	IVB	Aortic
15	61	Caucasian	Negative	Clear Cell	IB2	None
2	62	Black	Negative	Clear Cell	IVB	Aortic
34	72	Caucasian	Positive	Squamous	IIIB	None
21	77	Caucasian	Positive	Squamous	IIIC2	Aortic
