# Supplementary material for: Characterization of the vaginal microbiome of postmenopausal patients receiving chemoradiation for locally advanced cervical cancer
Source: JCI Insight. 2025 Feb 4;10(6):e176839. doi: 10.1172/jci.insight.176839 (PMC11949058; doi:10.1172/jci.insight.176839)
Supplement: Supporting data values [file jciinsight-10-176839-s023.xls]

## Sheet: Figure 1
Patient ID	Time Point	Prevotella	Porphyromonas	Peptoniphilus	Anaerococcus	Fusobacterium	Streptococcus	Corynebacterium	Ureaplasma	Finegoldia	Escherichia.Shigella	Bifidobacteriaceae_unclassified	Lactobacillus	Campylobacter	Dialister	Peptostreptococcus	Fenollaria	Bacteroides	Metamycoplasma	Parvimonas	Moryella	Gardnerella	Others
13	T1	0.228383	0.00657895	0.0197368	0.12782	0	0.0404135	0	0.161654	0.0169173	0	0.125	0.0075188	0	0.0178571	0.031015	0.0018797	0	0	0.00093985	0.00093985	0.0206767	0.192669
13	T2	0.24906	0.0018797	0.00093985	0.0018797	0	0.00093985	0.0018797	0.150376	0	0	0.224624	0.0150376	0	0.0930451	0	0	0	0	0	0	0.00845865	0.25188
13	T3	0.237782	0.00093985	0.00093985	0.00657895	0	0.0037594	0.0018797	0.201128	0.00093985	0	0.275376	0.0131579	0.00093985	0.0253759	0	0.0018797	0	0.00093985	0.00093985	0	0.0103383	0.217105
15	T1	0.0225564	0.0507519	0.0291353	0.0573308	0.0234962	0.0056391	0	0.12218	0.0093985	0	0	0.559211	0.0545113	0.00281955	0	0.0018797	0	0	0	0	0	0.0610902
2	T1	0.0037594	0.407895	0.166353	0.125	0	0	0	0	0.0413534	0	0	0.0018797	0.0911654	0	0	0.00093985	0.0018797	0	0	0	0	0.159774
2	T2	0.217105	0.226504	0.018797	0.0441729	0.142857	0.0018797	0	0	0.0103383	0	0	0	0.0131579	0	0.0592105	0	0.0432331	0	0.0253759	0	0.00093985	0.196429
2	T3	0.169173	0.25094	0.0272556	0.0347744	0.224624	0	0	0	0	0	0	0.00093985	0.0592105	0.0610902	0.0225564	0.00093985	0.0037594	0	0.037594	0	0.00093985	0.106203
20	T1	0.075188	0.172932	0.093985	0.0432331	0.0018797	0	0	0	0.0385338	0	0.068609	0	0.0131579	0.0319549	0.0845865	0.0648496	0.00093985	0	0.0018797	0	0.0169173	0.291353
20	T2	0.198308	0.193609	0.0169173	0.0432331	0	0	0	0	0.0112782	0	0.0300752	0.00093985	0.00845865	0.0178571	0.0338346	0.012218	0	0.037594	0.0037594	0	0.0056391	0.386278
20	T3	0.149436	0.223684	0.018797	0.0516917	0	0	0	0	0.0093985	0.00093985	0	0.00093985	0.0253759	0.0150376	0.0253759	0.0056391	0	0.0704887	0	0	0.031015	0.37218
20581	T1	0.162594	0.00469925	0.131579	0.0554511	0.049812	0.0018797	0.0366541	0	0.0845865	0.00093985	0.0037594	0.0018797	0.0272556	0.0169173	0.0018797	0	0.0328947	0	0.00093985	0	0	0.386278
20633	T1	0.0075188	0.103383	0.108083	0.182331	0	0.0526316	0.151316	0	0.139098	0.00281955	0	0	0.0357143	0.0018797	0.0093985	0.00657895	0.00093985	0	0	0	0	0.198308
20633	T3	0.0169173	0.0150376	0.0281955	0.0855263	0.00093985	0.109962	0.156015	0	0.0892857	0.0018797	0	0.00093985	0	0.00093985	0.00093985	0	0.00093985	0	0	0	0	0.492481
21	T1	0.0601504	0.0526316	0.0892857	0.0610902	0.0169173	0.00093985	0.0197368	0	0.0488722	0.297932	0	0	0.0338346	0.0140977	0.00845865	0.0169173	0.0093985	0	0.0037594	0.0056391	0.00281955	0.257519
21	T2	0.0056391	0.0018797	0.0037594	0.0037594	0.00469925	0	0.0601504	0	0.0018797	0.847744	0	0.0037594	0.00093985	0	0.00093985	0.0018797	0.0018797	0	0	0	0.0018797	0.0592105
21	T3	0.00281955	0.0056391	0	0.0234962	0.0018797	0	0.0197368	0	0.0093985	0.485902	0	0.181391	0.00093985	0.00469925	0.00093985	0	0	0.00093985	0	0.0018797	0	0.260338
24	T1	0.0385338	0.113722	0.157895	0.112782	0.0093985	0.018797	0.0253759	0	0.00281955	0	0	0.00093985	0.049812	0.0075188	0	0.0272556	0.0093985	0	0.00281955	0.0018797	0.00093985	0.420113
24	T2	0.24906	0.0018797	0.222744	0.00281955	0.12688	0.226504	0.00093985	0	0.00093985	0	0	0	0.00281955	0.00093985	0	0	0.012218	0.00093985	0.118421	0	0	0.0328947
24	T3	0.195489	0.0112782	0.139098	0.0056391	0.287594	0.203008	0.00093985	0	0.0018797	0	0	0	0	0	0	0.00093985	0.0526316	0	0.0366541	0	0	0.0648496
25	T1	0.12782	0.224624	0.0639098	0.0479323	0.141917	0.00093985	0	0	0.00469925	0	0	0	0.132519	0.0169173	0.0244361	0.0554511	0.0272556	0	0.00093985	0.012218	0	0.118421
25	T2	0.114662	0.253759	0.0601504	0.12218	0.162594	0.0018797	0.00093985	0	0.0037594	0	0	0	0.106203	0.0319549	0.0394737	0.0169173	0	0	0	0	0	0.0855263
25	T3	0.158835	0.241541	0.0582707	0.0648496	0.104323	0.00093985	0	0	0	0	0	0	0.105263	0.0488722	0.0667293	0.0169173	0	0	0	0.0216165	0	0.111842
27	T1	0.0056391	0.0056391	0.790414	0.0169173	0	0	0.118421	0	0.0216165	0	0	0	0.00093985	0.0018797	0	0.0075188	0.00657895	0	0	0	0	0.0244361
27	T2	0.368421	0.0676692	0.0507519	0.093985	0	0.0432331	0.0112782	0	0.0131579	0	0	0	0.0639098	0.0592105	0	0.0930451	0.00093985	0	0	0.0479323	0	0.0864662
27	T3	0.321429	0.0093985	0.0422932	0.217105	0	0.18891	0.0479323	0	0.0385338	0	0	0	0.0037594	0.0234962	0	0.00469925	0	0	0	0.0037594	0	0.0986842
3	T1	0.177632	0.140038	0.0281955	0.0836466	0.316729	0.0075188	0.00093985	0.00657895	0.0018797	0	0	0	0.031015	0.0150376	0	0.0037594	0.0704887	0	0.0319549	0.00093985	0.00093985	0.0827068
3	T2	0.100564	0.197368	0.0263158	0.108083	0.278195	0.0056391	0.0018797	0.0103383	0.00093985	0	0	0	0.0601504	0.0253759	0	0.00469925	0.0704887	0	0.0263158	0	0.0018797	0.0817669
3	T3	0.12782	0.200188	0.0639098	0.0432331	0.265038	0	0.00093985	0.018797	0	0	0	0	0.0629699	0.0479323	0	0.0056391	0.0394737	0	0.0150376	0	0	0.109023
34	T1	0.18797	0.0545113	0.0864662	0.068609	0.00093985	0.00093985	0.0197368	0.00281955	0.0075188	0.00093985	0.00469925	0	0.056391	0.0357143	0.00093985	0.0864662	0	0	0	0	0.00093985	0.384398
34	T2	0.0253759	0.0018797	0.174812	0.31203	0	0.00093985	0.00657895	0.00093985	0.142857	0	0.00093985	0	0.0601504	0.0018797	0.00093985	0.0366541	0.00657895	0	0	0	0.0056391	0.221805
6	T1	0.00281955	0	0.0018797	0.00093985	0	0.00281955	0.0037594	0.945489	0	0	0.0263158	0.0075188	0.00093985	0	0	0	0.00093985	0	0	0	0.0018797	0.00469925
6	T2	0.00469925	0	0.00469925	0.0075188	0	0.0507519	0.0253759	0.633459	0.00281955	0	0	0.196429	0.00093985	0	0	0.00093985	0	0	0.0075188	0	0.0253759	0.0394737
6	T3	0.164474	0.136278	0.0432331	0.0244361	0.184211	0.018797	0	0.0554511	0	0	0	0.00093985	0	0.031015	0.0488722	0	0.0864662	0	0.0291353	0.0385338	0.00093985	0.137218
7	T1	0.207707	0.0648496	0.121241	0.134398	0.00281955	0.0479323	0.0244361	0.018797	0.129699	0	0	0.0281955	0.0159774	0.0197368	0	0	0	0	0	0.0037594	0.0958647	0.0845865
7	T2	0.227444	0.075188	0.0968045	0.142857	0.00469925	0.0328947	0	0.00093985	0.18515	0	0	0.0037594	0.0159774	0.0140977	0.0093985	0	0	0	0.0075188	0.0253759	0.012218	0.145677
7	T3	0.12782	0.0056391	0.0404135	0.0582707	0	0.00281955	0	0.00657895	0.00657895	0.00093985	0	0.367481	0.0357143	0.0093985	0.0159774	0	0.00093985	0	0.0056391	0	0.268797	0.0469925
8	T1	0.118421	0.384398	0.130639	0.178571	0.0037594	0.0018797	0.00093985	0.00093985	0.0169173	0	0	0	0	0	0.00093985	0.154135	0.00093985	0	0	0	0	0.0075188
848746	T1	0.239662	0.0347744	0.093985	0.196429	0.00469925	0.0610902	0.0366541	0	0.0178571	0.00093985	0	0.0018797	0.0460526	0.0949248	0.00093985	0.00469925	0.0056391	0	0	0.0197368	0	0.140038
848746	T3	0.0516917	0.075188	0.0582707	0.101504	0.00657895	0.0413534	0.347744	0.0018797	0.0206767	0.00093985	0	0	0.0366541	0.0169173	0	0.0056391	0.00469925	0	0	0.00281955	0	0.227444
848914	T1	0.0093985	0.00657895	0.0328947	0.0216165	0	0.203947	0.454887	0	0.0319549	0.00093985	0	0.00093985	0.00657895	0.00657895	0	0.0037594	0.00093985	0	0.00093985	0.0018797	0	0.216165
848915	T1	0.0968045	0.242481	0.0949248	0.018797	0.0018797	0.00657895	0.00093985	0	0.0037594	0	0	0	0.0300752	0.0601504	0	0.0507519	0.00281955	0	0	0.175752	0	0.214286
848915	T3	0.108083	0.332707	0.0808271	0.0338346	0.0093985	0.0037594	0.0319549	0	0.00469925	0	0	0	0.0140977	0.0657895	0	0.068609	0.0075188	0	0	0.0657895	0	0.172932
853562	T1	0.202068	0.244361	0.109962	0.0197368	0	0.012218	0.00093985	0.00093985	0.0018797	0.0394737	0.00093985	0.0037594	0	0.0516917	0.0902256	0	0.0112782	0.0018797	0	0	0	0.208647
853562	T3	0.24812	0.0855263	0.0234962	0	0	0.0272556	0	0	0	0.150376	0.00093985	0.0328947	0	0.012218	0.0075188	0	0.00281955	0.00469925	0.0018797	0	0	0.402256
853690	T3	0.0582707	0	0	0.0037594	0.00093985	0.329887	0.0150376	0	0.00093985	0.0610902	0.00093985	0.0056391	0.0018797	0	0.00093985	0	0	0	0	0	0	0.520677
854740	T1	0.0526316	0.00469925	0.00845865	0.00845865	0.0075188	0.24718	0.00093985	0	0.00093985	0.00281955	0.513158	0.00281955	0	0.0178571	0.0216165	0.00469925	0	0.0789474	0	0.00281955	0.00469925	0.0197368
854740	T3	0.0422932	0.00093985	0.00093985	0.00093985	0	0.206767	0	0	0	0	0.265038	0.00469925	0	0.00281955	0.00469925	0	0	0.461466	0	0.00093985	0.0018797	0.00657895
854828	T1	0.103383	0.256579	0.0112782	0.0169173	0.0328947	0.00093985	0.0018797	0	0.0112782	0.00093985	0.0018797	0	0.0479323	0.0733083	0.0385338	0.0018797	0.0629699	0	0	0.0667293	0	0.270677
854828	T3	0.156955	0.184211	0.0206767	0.0178571	0.0404135	0.0018797	0.00093985	0	0.0112782	0	0	0	0.0178571	0.0648496	0.0319549	0.0037594	0.0347744	0	0	0.0648496	0	0.347744
856677	T1	0.0225564	0.0667293	0.0234962	0.0676692	0.430451	0	0.0131579	0	0.0037594	0	0	0	0.0093985	0.0056391	0.197368	0.0056391	0	0	0	0	0	0.154135
856677	T3	0.0178571	0.0855263	0.129699	0.0093985	0	0.214286	0.068609	0	0.0432331	0	0	0.0018797	0.00657895	0.031015	0.0573308	0	0.0789474	0	0.0789474	0	0	0.176692
857890	T1	0.0018797	0.0056391	0.00093985	0.0037594	0.00093985	0.0582707	0.00845865	0	0.854323	0	0.00093985	0	0	0	0.0018797	0	0.00093985	0.00093985	0.0018797	0.00281955	0	0.056391
857890	T3	0.0695489	0.0018797	0.0225564	0.0601504	0.0347744	0.347744	0.259398	0	0.0545113	0.00281955	0	0.00093985	0	0.0103383	0.0037594	0.0018797	0.0056391	0.00093985	0.00093985	0.00093985	0.0037594	0.117481
858268	T1	0.0018797	0.00469925	0.885338	0.0234962	0.00281955	0.0018797	0.0206767	0	0.0093985	0	0.00093985	0.0018797	0.00093985	0	0	0	0	0	0	0	0.00093985	0.0451128
858363	T1	0.115602	0.0244361	0.457707	0.0178571	0.00469925	0.00093985	0.0798872	0	0.0300752	0	0	0	0	0.00281955	0.00093985	0.00469925	0.00469925	0	0.207707	0	0	0.0479323
858363	T3	0.0112782	0.0479323	0.0404135	0.0808271	0.00469925	0.0300752	0.351504	0.00093985	0.0657895	0	0	0.0018797	0	0.0037594	0	0	0.0112782	0	0	0	0.0018797	0.347744

## Sheet: Figure 2A
Patient ID	Time Point	16S Copies
13	T1	14200
15	T1	152000
2	T1	296000
20	T1	1240000
20581	T1	3260
20633	T1	2410
21	T1	1210
24	T1	6590
25	T1	592000
27	T1	8780
3	T1	1670000
34	T1	97700
6	T1	8070
7	T1	19000
8	T1	202000
848746	T1	NA
848914	T1	7540
848915	T1	6810000
853562	T1	646000
854740	T1	1920
854828	T1	254000
856677	T1	96600
857890	T1	2790
858268	T1	2430
858363	T1	37500
13	T3	75500
2	T3	10000000
20	T3	608000
20633	T3	1000
21	T3	2920
24	T3	3230
25	T3	258000
27	T3	2950
3	T3	3270000
6	T3	426000
7	T3	32100
848746	T3	2790
848915	T3	6310
853562	T3	228000
853690	T3	8410
854740	T3	5050
854828	T3	93300
856677	T3	23300
857890	T3	10300
858363	T3	4060

## Sheet: Figure 2B
Patient ID	Time Point	Shannon DI
13	T1	2.27946
15	T1	1.76411
2	T1	1.83509
20	T1	2.76568
20581	T1	2.86287
20633	T1	2.66831
21	T1	2.69372
24	T1	3.35511
25	T1	2.47019
27	T1	0.880485
3	T1	2.16567
34	T1	2.88091
6	T1	0.315593
7	T1	2.5088
8	T1	1.65346
848746	T1	2.47819
848914	T1	2.02839
848915	T1	2.62299
853562	T1	2.44968
854740	T1	1.5805
854828	T1	2.86964
856677	T1	1.99935
857890	T1	0.79296
858268	T1	0.612036
858363	T1	1.77896
13	T3	1.89944
2	T3	2.26571
20	T3	2.73137
20633	T3	2.41443
21	T3	1.63244
24	T3	1.95679
25	T3	2.32841
27	T3	2.04632
3	T3	2.38883
6	T3	2.56391
7	T3	1.89453
848746	T3	2.60365
848915	T3	2.5658
853562	T3	2.26116
853690	T3	1.27678
854740	T3	1.31928
854828	T3	2.98725
856677	T3	2.62133
857890	T3	2.24385
858363	T3	2.7203

## Sheet: Figure 3
Patient ID	Time Point	Dim1	Dim2
13	T1	0.080776	-0.330361
13	T2	0.238762	-0.59912
13	T3	0.176208	-0.591751
15	T1	-0.233528	-0.310405
2	T1	0.248884	0.392115
2	T2	0.350172	-0.0390918
2	T3	0.354126	0.0120552
20	T1	0.229101	0.138765
20	T2	0.331008	-0.134282
20	T3	0.362496	-0.092613
20581	T1	-0.0127096	0.10458
20633	T1	-0.13051	0.264777
20633	T3	-0.414712	0.216339
21	T1	-0.0673246	0.23265
21	T2	-0.945425	0.0776085
21	T3	-0.860152	-0.0900007
24	T1	0.0971013	0.267587
24	T2	-0.000902904	-0.149983
24	T3	0.0725837	-0.140353
25	T1	0.307217	0.0991669
25	T2	0.293306	0.107402
25	T3	0.310693	0.0731408
27	T1	-0.207009	0.672113
27	T2	0.126357	-0.0149702
27	T3	-0.0903147	-0.0496057
3	T1	0.281799	-0.0322919
3	T2	0.321268	0.0372782
3	T3	0.318195	0.0442642
34	T1	0.15459	0.0946889
34	T2	0.0180881	0.439762
6	T1	-0.588899	-1.02392
6	T2	-0.582564	-0.602192
6	T3	0.260963	-0.0924724
7	T1	0.00271586	0.0259728
7	T2	0.0584965	0.0432748
7	T3	-0.106329	-0.300286
8	T1	0.231186	0.227428
848746	T1	0.0434093	0.019824
848746	T3	-0.131998	0.169126
848914	T1	-0.477916	0.129659
848915	T1	0.31681	0.172833
848915	T3	0.260754	0.169358
853562	T1	0.225003	0.0104715
853562	T3	0.183205	-0.314404
853690	T3	-0.61097	-0.328886
854740	T1	-0.075192	-0.575448
854740	T3	-0.110094	-0.807949
854828	T1	0.414704	0.0542546
854828	T3	0.388939	0.0126434
856677	T1	0.483078	0.299336
856677	T3	-0.206748	0.0931072
857890	T1	-0.78529	0.490994
857890	T3	-0.330083	0.00650904
858268	T1	-0.153106	0.734629
858363	T1	-0.0839818	0.405371
858363	T3	-0.336235	0.281302

## Sheet: Figure 4A
Patient ID	Recurrence	16S Copies
2	No	296000
20581	No	3260
24	No	6590
25	No	592000
27	No	8780
34	No	97700
6	No	8070
8	No	202000
848746	No	NA
848914	No	7540
848915	No	6810000
856677	No	96600
857890	No	2790
858268	No	2430
858363	No	37500
853562	No	646000
7	NA	19000
13	Yes	14200
15	Yes	152000
20	Yes	1240000
20633	Yes	2410
21	Yes	1210
3	Yes	1670000
854740	Yes	1920
854828	Yes	254000

## Sheet: Figure 4B
Patient ID	Recurrence	Shannon DI
2	No	1.83509
20581	No	2.86287
24	No	3.35511
25	No	2.47019
27	No	0.880485
34	No	2.88091
6	No	0.315593
8	No	1.65346
848746	No	2.47819
848914	No	2.02839
848915	No	2.62299
856677	No	1.99935
857890	No	0.79296
858268	No	0.612036
858363	No	1.77896
853562	No	2.44968
7	NA	2.5088
13	Yes	2.27946
15	Yes	1.76411
20	Yes	2.76568
20633	Yes	2.66831
21	Yes	2.69372
3	Yes	2.16567
854740	Yes	1.5805
854828	Yes	2.86964

## Sheet: Figure 5
Patient ID	Recurrence	Dim1	Dim2
13	No	-0.0642233	-0.351447
15	Yes	0.185776	-0.474829
2	No	0.243889	0.28097
20	Yes	0.123217	-0.0799611
20581	Yes	-0.0670286	0.0175993
20633	Yes	-0.104561	0.150773
21	Yes	0.0180676	0.138218
24	No	0.0999009	0.154382
25	No	0.310368	0.0296343
27	No	-0.255173	0.554987
3	Yes	0.314855	-0.102623
34	No	0.155369	-0.00858549
6	No	-0.332851	-1.35148
8	No	0.217136	0.184006
848746	No	0.0316304	0.0286908
848914	Yes	-0.567204	0.0256737
848915	No	0.292325	0.14364
853562	No	0.229948	0.0650287
854740	Yes	-0.474277	-0.503355
854828	Yes	0.377167	0.0535828
856677	Yes	0.528537	-0.168735
857890	No	-0.987157	0.14759
858268	Yes	-0.168272	0.673124
858363	No	-0.107438	0.393123

## Sheet: Figure 6
Patient ID	Recurrence	Fusobacterium Abundance
13	No	0
15	Yes	25
2	No	0
20	Yes	2
20581	Yes	53
20633	Yes	0
21	Yes	18
24	No	10
25	No	151
27	No	0
3	Yes	337
34	No	1
6	No	0
7	NA	3
8	No	4
848746	No	5
848914	Yes	0
848915	No	2
853562	No	0
854740	Yes	8
854828	Yes	35
856677	Yes	458
857890	No	1
858268	Yes	3
858363	No	5
